# Supplementary material for: The Longitudinal Relationship Between Self-Esteem, Life Satisfaction, and Depressive and Anxiety Symptoms Among Chinese Adolescents: Within- and Between-Person Effects
Source: Behav Sci (Basel). 2025 Feb 10;15(2):182. doi: 10.3390/bs15020182 (PMC11851692; doi:10.3390/bs15020182)
Supplement: Supplementary file 1 [file behavsci-15-00182-s001.zip]

Archive with 1 entries (1 files):
- behavsci-3421734-supplementary.pdf
